# Supplementary material for: P. granatum Peel Polysaccharides Ameliorate Imiquimod-Induced Psoriasis-Like Dermatitis in Mice via Suppression of NF-κB and STAT3 Pathways
Source: Front Pharmacol. 2022 Jan 28;12:806844. doi: 10.3389/fphar.2021.806844 (PMC8831316; doi:10.3389/fphar.2021.806844)
Supplement: Supplementary file 4 [file Table1.XLSX]

## Sheet: Sheet1
	PASI scores							TEWL scores
	Control	Vehicle	DXA	PPPs-L	PPPs-H			Control	Vehicle	DXA	PPPs-L	PPPs-H
	0	10.9	3.5	8.2	6.8			3.9	41.1	10.55	30.55	27
	0	10.1	3.2	8	6.9			6.5	36.9	12.7	29.4	30.85
	0	10.5	3.2	8	6.9			5.2	36.15	7.45	30.75	29.15
	0	9.5	3.4	7.7	6.9			4.9	38	10.85	42.9	31.1
	0	9.8	3.1	7.9	7			3.9	37.65	10.35	33.15	22.85
	0	10.3	3.3	7.8	7.1			4.9	36.25	10.05	28.15	23.1
	Elisa result
	IL-6 (pg/mL)						IL-8 (pg/mL)						IL-17 (pg/mL)
	Control	Vehicle	DXA	PPPs-L	PPPs-H		Control	Vehicle	DXA	PPPs-L	PPPs-H		Control	Vehicle	DXA	PPPs-L	PPPs-H
	19.7959	32.7113	16.8154	26.7503	18.2764		19.3123	57.6189	24.3891	25.0353	26.9737		5.98929	14.751	7.69551	12.4914	10.1626
	13.4258	42.7632	18.7439	29.1464	23.1854		22.6353	34.635	22.7276	52.4498	35.2811		5.43592	8.31805	7.30354	10.0934	6.08152
	16.64	25.6984	17.6335	16.6985	22.8932		22.2661	40.3579	23.4661	33.8042	23.3738		7.41883	11.6383	8.52556	7.90302	8.04137
	20.8478	24.9387	20.7309	27.101	18.9777		24.9429	52.2652	24.2968	42.9424	24.2968		7.69551	13.944	8.04137	7.85691	7.71857
	19.2114	26.6334	20.614	17.5167	18.627		19.497	34.2658	26.6044	31.6812	26.0506		8.77919	8.68696	8.91753	7.97219	8.73307
	18.3933	30.4906	18.1595	32.536	19.679		16.9124	40.1733	25.5891	33.1581	23.0045		8.6639	13.7134	7.83385	9.35561	8.01831
	IL-23 (pg/mL)						TNF-α (pg/mL)
	Control	Vehicle	DXA	PPPs-L	PPPs-H		Control	Vehicle	DXA	PPPs-L	PPPs-H
	14.2642	38.5081	12.606	15.2362	13.578		78.4257	252.489	172.376	180.752	177.11
	15.2934	49.0862	15.1219	14.207	13.9211		84.2521	142.152	99.9106	182.937	128.314
	15.1219	25.5284	10.2045	14.8931	13.5209		79.5182	190.948	165.093	214.254	174.561
	11.7483	31.132	15.5793	13.9211	14.836		89.3502	196.41	105.373	173.105	105.373
	13.9783	31.9325	10.2616	18.5526	12.2057		85.3445	238.288	101.003	125.037	104.28
	14.4357	21.2972	11.348	14.207	16.5513		114.841	205.15	112.292	197.139	192.405
	RT-PCR Results
	TNF-α						IL-6						IL-1β
	Control	Vehicle	DXA	PPPs-L	PPPs-H		Control	Vehicle	DXA	PPPs-L	PPPs-H		Control	Vehicle	DXA	PPPs-L	PPPs-H
	1	46.2388	7.13579	1.69765	2.23683		1	18.9653	6.25657	6.94006	1.76458		1	66.638	9.01624	7.39222	9.4916
	1	26.9854	0.760867	5.49064	1.00986		1	8.45497	2.19643	3.55365	3.39321		1	96.9318	13.6445	14.2306	0.78283
	1	36.8915	1.97633	5.07227	0.223846		1	10.3089	0.984368	4.60867	0.881894		1	59.3135	0.933832	6.985	0.492727
	AQP3						FLG
	Control	Vehicle	DXA	PPPs-L	PPPs-H		Control	Vehicle	DXA	PPPs-L	PPPs-H
	1	0.452452	1.04293	0.288516	0.888185		1	0.179456	1.98303	0.364586	0.75963
	1	0.175398	0.792466	0.622634	0.818794		1	0.195824	1.51331	0.932518	1.95903
	1	0.156486	1.14939	0.834118	0.919745		1	0.193741	1.12703	0.709359	1.3126
	WB Results
	p-NF-κB/NF-κB						p-STAT3/STAT3
	Control	Vehicle	PPPs-H				Control	Vehicle	PPPs-H
	0.679717	1.13205	0.840063				0.913056	1.15967	1.13714
	0.721151	1.34777	0.716115				0.782328	1.45709	1.01441
	0.937993	1.13905	0.543164				0.685482	1.59695	0.642851
	AQP3/β-actin						FLG/β-actin
	Control	Vehicle	PPPs-H				Control	Vehicle	PPPs-H
	0.925292	0.536288	0.885598				1.18973	0.787239	1.12039
	0.998754	0.560148	1.07913				1.31758	0.911875	1.17104
	0.981695	0.581622	1.40864				1.15009	0.700365	1.65985
